# Supplementary material for: Factors Affecting Multiple Paternity: Insights From the Eastern Quoll (Dasyurus viverrinus)
Source: Ecol Evol. 2026 Apr 30;16(5):e73515. doi: 10.1002/ece3.73515 (PMC13130336; doi:10.1002/ece3.73515)
Supplement: Supplementary file 1 — Figure S1: Phylogenetic relatedness and breeding system details for Australian marsupials. Phylogeny adapted from Westerman et al. (2016) and Krajewski et al. (2000). Values taken from sums using values presented by Dobson et al. (2018), are indicated by ^. Litter size provides the minimum and maximum number of possible offspring for a single litter, with the average number of offspring provided in (ellipses). Note two entries are present for Dasyurus hallucatus due to variation in different populations. Litters sired multiply indicated the percentage (%) of litters that have multiple fathers. Sires shows how many fathers have been observed in a single litter, with averages indicated in ellipses where available. Miscellaneous notes on parentage describes other aspects of maternity and paternity discussed by the relevant paper—notably, this includes paternity distribution within a litter. Female: Male weight is the percentage a female's weight is compared with a male (i.e., when males are larger than females, the value will be below 100%. A female of 10 g and a male of 20 g would result in 50%). Life Span describes the number of years a species lives in the wild. Aggression is a qualitative trait determined from descriptions in the literature: Low indicates that physical aggression was minimal, moderate that biting and some forced copulation occurs, and high indicates that biting is a regular feature of the species' breeding system, and may result in serious wounds. (M) indicates a male‐only trait, (F) a female‐only trait. Traits specific to the breeding season only are noted as Br, while traits that are specific to the non‐breeding season are indicated by NB. Where this study is reporting new information, it is written in bold. A* Indicates reproductive senescence, though individuals may survive beyond this point. Figure S2: Trends in the percentage of adult eastern quolls ( Dasyurus viverrinus ) breeding successfully in the Mulligans Flat Woodland Sanctuary populat [file ECE3-16-e73515-s001.zip]

Archive with 2 entries (2 files):
- 2026-01-10 - Factors affecting multiple paternity - Supplementary Information.docx
- Supplementary file.docx
